# Supplementary material for: Habitat and Vegetation Variables Are Not Enough When Predicting Tick Populations in the Southeastern United States
Source: PLoS One. 2015 Dec 11;10(12):e0144092. doi: 10.1371/journal.pone.0144092 (PMC4676690; doi:10.1371/journal.pone.0144092)
Supplement: S1 Table — Data files for MANOVA and ANOVA analyses. (ZIP) [file pone.0144092.s003.zip]

Archive with 3 entries (3 files):
- tick_ancovaDATAFile-PONE-D-15-37688.csv
- ames_dca_env_9july.csv
- ames_dca_R.csv
