# Supplementary material for: Habitat and Vegetation Variables Are Not Enough When Predicting Tick Populations in the Southeastern United States
Source: PLoS One. 2015 Dec 11;10(12):e0144092. doi: 10.1371/journal.pone.0144092 (PMC4676690; doi:10.1371/journal.pone.0144092)
Supplement: S1 Table — Data files for MANOVA and ANOVA analyses. (ZIP) [file pone.0144092.s003.zip › tick_ancovaDATAFile-PONE-D-15-37688.csv]

site	habitat4	type	TAAA	TAAN	TAMA	TDVA	H	Eh	basal	openness	lai	water	pH	NDVI	water	roads	patchness
A6	coniferous	one	37	79	0	4	1.42908	0.7344018	15	41.54	1.01	0.357	5.05	0.20904918	228.8192139	2467.813721	5850.890962
A7	upland decidious	two	58	668	0	2	1.1498249	0.8294233	10.6	29.14	2.01	0.264	5.02	0.218298212	213.8314667	2439.099121	5892.791128
B6	upland decidious	one	43	377	0	1	1.70193	0.7745817	13.6	47.68	0.98	0.241	5.48	0.24047403	505.3862	2810.972168	6161.875002
B8	coniferous	one	5	92	0	0	1.511057	0.8433369	11.4	23.96	2.22	0.268	5.12	0.232192233	507.8572388	2197.867432	6297.434677
C4	coniferous	one	16	60	0	0	1.1755552	0.6041159	9.2	0	0	0.292	5.42	0.224980578	1177.608276	2325.172607	5822.670006
C6	coniferous	two	25	50	0	2	1.4697401	0.7067956	15.8	40.97	1.65	0.23	5.3	0.358306468	1297.237427	1318.868042	6567.075202
C8	coniferous	one	9	2	0	2	0	0	0	0	0	0.34	0	0.301545233	500.5079651	2346.622314	7428.654968
C9	upland decidious	one	15	97	0	7	2.1668915	0.8448087	13.2	39.41	0.95	0.286	5.09	0.215810061	171.6457367	1205.993286	6624.73395
D3	upland decidious	one	5	1	0	0	1.0983331	0.6824327	11.4	49.25	1.31	0.22	5.48	0.234055534	291.746521	4297.359375	7900.007508
D6	upland decidious	one	29	1186	0	1	1.0573902	0.962478	14	31.02	0.57	0.203	5.19	0.22855249	1131.381958	1756.172241	8538.165983
E2	upland decidious	one	6	33	0	2	1.4081336	0.7858943	12.8	27.32	1.44	0.283	5.62	0.235739827	460.0933838	3938.668701	10128.08746
E3	upland decidious	one	4	14	0	0	1.2245614	0.6834407	12	41.73	1.47	0.274	5.46	0.230176896	623.6854248	3893.796631	6703.083716
F4	bottomland decidious	one	39	45	0	1	1.1035836	0.7960673	13.4	49.2	1.19	0.266	5.19	0.227222353	871.7332153	655.1307983	7016.514261
F6	bottomland decidious	one	10	66	0	2	1.285446	0.9272533	16.6	24.03	1.64	0.354	5.16	0.227584571	198.6165161	2370.591309	6255.531727
G4	coniferous	two	14	16	0	0	0.7930618	0.5720732	20.2	23.21	2.01	0.273	5.24	0.372996271	603.2813721	4253.103027	4239.639511
G5	bottomland decidious	one	7	24	0	4	2.1519034	0.89874134	14	26.1	1.23	0.214	5.64	0.218947068	237.9315643	3015.534912	11172.86349
G6	bottomland decidious	one	4	17	0	1	2.3364996	0.9402766	12.8	29.36	1.42	0.239	5.6	0.234121352	172.0106506	3335.284912	8204.200719
H3	coniferous	two	3	11	0	2	1.5927166	0.9896104	15.2	21.38	1.03	0.198	5.42	0.288512081	722.4962158	6574.427246	6948.648225
J6	coniferous	two	20	41	0	2	1.169993	0.7269575	14.6	41.36	1.05	0.319	5.56	0.320182443	491.3144226	1905.408813	8648.629564
L6	coniferous	two	13	21	0	0	1.3763973	0.7073283	23	30.42	1.35	0.278	5.1	0.356493413	355.9866333	1161.771362	5780.516858
L8	bottomland decidious	one	8	1	0	2	1.2879259	0.9290422	10	23.29	2.3	0.172	4.84	0.284502119	288.3158875	642.2484131	6027.360932
M13	grasslands	three	7	9	0	1	1.447885	0.6962855	0	53.51	0.95	0.281	4.99	0.22166878	343.9801331	6138.905273	10503.38034
M14	grasslands	three	5	10	1	0	1.9705347	0.7682548	0	65.56	0.58	0.314	5.2	0.235503137	345.9472046	4970.973633	9051.649683
M3	upland decidious	one	1	0	2	4	1.4403685	0.803885	12	33.9	1.51	0.227	4.81	0.221253261	183.4389954	1688.301392	7311.843494
M5	bottomland decidious	three	13	3	0	1	2.1157072	0.8016905	0	42.56	1.1	0.298	5.62	0.144677117	30.15524585	1040.376099	10849.34406
M6	bottomland decidious	two	0	7	0	0	1.2767039	0.712542	16.6	50.74	0.78	0.256	5.01	0.333453566	163.8586578	1163.780151	6211.27653
N12	grasslands	three	3	9	0	1	1.9154986	0.7708533	0	25.99	1.58	0.256	5.81	0.251322836	372.5117798	1064.525269	9471.210919
N13	grasslands	three	1	12	0	0	2.0971729	0.7946674	0	59.01	0.79	0.261	4.02	0.21352461	156.8695221	5335.446777	10385.08529
N14	grasslands	three	1	4	0	0	2.2393044	0.7903762	0.5	84.95	0.15	0.469	5.01	0.231879979	131.9147034	5987.937012	11581.69641
N3	bottomland decidious	one	4	6	0	1	1.1463491	0.4780647	12.8	19.67	2.6	0.264	5.49	0.224560201	135.0863495	2638.566895	9281.835173
N6	upland decidious	one	2	3	0	0	1.8504287	0.8421664	14.2	58.41	0.76	0.323	5.27	0.218370065	126.825943	412.6668396	6923.185233
O11	bottomland decidious	one	2	8	0	0	2.058742	0.8941003	11.2	29.01	1.36	0.266	4.94	0.226114035	421.9676208	3190.891602	8332.423845
O15	grasslands	three	9	9	0	8	2.1283501	0.7859345	0.8	62.61	0.59	0.274	5.27	0.306747645	253.0999908	4361.11377	9558.31973
O16	grasslands	three	2	6	0	1	1.2807505	0.6159108	0	59.21	0.61	0.34	3.41	0.332002997	150.4087067	3800.7146	13673.40402
O2	bottomland decidious	one	6	13	0	3	2.2774216	0.8879012	18.8	32.3	1.27	0.316	4.39	0.211112201	193.3726959	0.070744343	3805.714009
O5	upland decidious	one	0	1	0	0	1.6383136	0.9143602	13.4	32.28	1.7	0.356	5.49	0.219184846	212.7459259	3206.209961	9015.768045
O6	upland decidious	one	4	2	0	2	1.990673	0.8301751	12.4	31.61	1.65	0.367	5.7	0.252988607	256.4103088	1169.073975	8589.698278
P10	upland decidious	one	6	77	0	0	2.1272254	0.7855192	12.6	36.65	1.42	0.231	4.9	0.249843612	421.9523315	2496.323486	10826.01331
P13	upland decidious	one	6	84	0	0	1.547638	0.7953286	13.8	77.46	0.21	0.305	4.38	0.24242726	271.9720459	636.2114868	11082.70254
P14	grasslands	three	3	8	0	3	2.1087441	0.7786946	0	69.13	0.5	0.275	5.25	0.240847215	202.531601	2825.341309	8634.667061
P16	grasslands	three	9	24	0	0	1.5935637	0.7252621	0	57.17	0.57	0.351	6.1	0.220248505	19.32552719	3406.683594	15349.75345
P4	upland decidious	one	0	7	1	0	1.0057411	0.5168487	12.2	32.94	1.44	0.261	3.66	0.219916448	221.7934875	2564.348633	10348.72317
P6	upland decidious	one	21	1	0	5	1.5608841	0.8021358	11.6	33.19	1.47	0.392	4.88	0.248255238	181.509903	1194.075928	10640.01471
P7	upland decidious	one	9	119	0	5	1.888469	0.8201517	14.6	40.01	1.19	0.28	4.31	0.234519795	167.4897308	1322.966431	12113.95751
P8	upland decidious	one	3	14	0	1	1.8902005	0.8209036	14	31.89	1.64	0.403	4.9	0.231311396	380.9621277	2202.899414	8645.55519
Q11	upland decidious	one	30	105	0	1	2.1649865	0.8712547	16.6	16.98	2.01	0.27	5.5	0.258107632	114.0127792	2362.909424	7927.368985
Q12	upland decidious	one	2	10	0	1	1.4891941	0.6467488	5.8	40.14	1.23	0.262	4.62	0.274565786	363.4300842	2518.818848	10091.07908
Q13	grasslands	three	9	8	0	5	1.6464412	0.7493277	0	32	1.33	0.254	4.76	0.31793946	163.0762787	2363.884277	15319.10842
Q15	grasslands	three	9	51	1	1	1.7399091	0.7556329	0	94.52	0.02	0.245	4.51	0.170847312	10.61552715	3558.299072	12327.79707
R12	coniferous	two	0	7	0	0	2.0413092	0.7958478	11.2	60.04	0.5	0.385	4.55	0.26187411	435.6504517	2380.804688	9831.508833
R15	bottomland decidious	one	11	7	0	1	1.1734237	0.8464462	13	90.97	0.04	0.301	4.25	0.264180869	114.7092514	1417.577148	10002.11365
R4	bottomland decidious	one	16	53	0	3	1.1113658	0.571129	13.8	43.3	1.1	0.386	4.61	0.2220034	182.5475311	5526.433105	10227.988
R5	upland decidious	one	2	1	0	0	1.9887764	0.9051311	12.8	40.67	1.21	0.359	4.53	0.24548623	181.0581818	4326.844727	11591.19434
S10	bottomland decidious	one	3	5	0	0	2.2441508	0.9031127	12.6	29.78	1.54	0.255	5.37	0.234743401	441.0596008	11.59399986	8569.539549
S11	bottomland decidious	one	4	4	0	0	1.8718275	0.8519054	10.4	20.71	2.07	0.231	5.07	0.227255002	564.5559692	230.2067108	5261.668397
S12	bottomland decidious	one	0	0	0	9	1.8370913	0.7978386	16.4	67.92	0.48	0.279	5.4	0.22914207	500.8363647	383.7151794	6792.467257
S13	grasslands	three	3	27	0	2	1.7707542	0.7690288	0	23.36	2.04	0.234	5.29	0.217154384	57.7334404	2248.204834	11754.63562
S14	upland decidious	one	4	5	2	1	0.6341427	0.9148745	11.6	71.83	0.35	0.279	5.76	0.233985886	248.2613525	1431.619995	7729.730981
S15	coniferous	two	5	10	0	1	0.962918	0.5982946	15	33.54	1.45	0.235	5.44	0.295391291	457.0791321	560.5670166	9711.715327
S8	upland decidious	one	14	87	0	2	1.7191124	0.7824018	8.8	56.17	0.62	0.26	5.46	0.215963334	262.9121094	2690.37207	8973.765316
T10	grasslands	three	1	8	0	3	1.944063	0.8107373	0	53.2	0.91	0.24	0	0.287563145	126.4822311	2092.101563	10310.09374
T11	upland decidious	one	2	0	0	0	1.859569	0.7755005	8.6	100	0	0.277	4.52	0.201957509	430.6628418	1303.976318	9305.851448
T12	grasslands	three	3	0	0	2	2.2503782	0.8527205	0	22	2.39	0.363	4.96	0.207566544	78.21192932	1292.084717	10991.69341
T13	upland decidious	one	0	8	0	0	1.7624579	0.8475631	16.6	70.41	0.39	0.283	4.64	0.231379047	129.9346161	2864.04834	10619.46324
T7	coniferous	two	24	29	0	1	1.2699835	0.5779944	13.8	32.81	1.74	0.284	5.29	0.291720062	256.1071167	1434.497803	9032.366566
U10	grasslands	three	23	316	0	6	1.501563	0.6833908	0	99.99	0	0.242	5.23	0.278173596	291.3360291	2077.081299	8710.54068
U6	upland decidious	one	1	3	1	0	1.0422584	0.6475915	10.8	42.46	1.04	0.358	4.8	0.217347845	484.5919495	478.1611938	9009.018216
U9	upland decidious	one	5	13	0	12	1.1777695	0.5663874	11.6	47.54	1.98	0.424	4.58	0.193340316	156.3254395	3905.677734	12509.99074
V8	upland decidious	one	1	5	0	0	1.8562915	0.8926875	11.2	95.04	0.03	0.275	5.08	0.223151267	251.27005	3602.625244	8927.047588
V9	grasslands	three	6	4	0	1	1.4463143	0.658246	0	100	0	0.224	4.66	0.301265359	279.6579895	4123.536621	12821.66576
W10	grasslands	three	7	18	0	0	1.7899592	0.7203326	0	99.59	0	0.303	5.4	0.314906508	82.22906494	4206.780273	10483.72241
W11	upland decidious	one	2	7	0	2	1.464627	0.7526694	12.8	39.45	1.44	0.308	4.66	0.213201776	91.10353088	7680.358887	14578.89785
W9	grasslands	three	18	0	0	1	1.7110691	0.7431079	0	98.26	0	0.248	5.1	0.219013318	311.3224487	3220.053223	10771.71064
X8	coniferous	two	0	2	3	2	2.2087135	0.8611139	7.8	23.11	1.88	0.415	4.95	0.204609931	16.84703064	3450.704102	11796.64987
Y12	coniferous	two	18	25	0	0	0.7218986	0.4028993	1.8	41.17	1.26	0.223	5.25	0.343259901	294.5354309	2700.416748	8595.370052
Y8	coniferous	one	17	11	0	0	1.5643881	0.7523117	8.6	98.78	0.01	0.386	4.95	0.221815318	195.3575745	3938.198486	11585.11522
