# Supplementary material for: Habitat and Vegetation Variables Are Not Enough When Predicting Tick Populations in the Southeastern United States
Source: PLoS One. 2015 Dec 11;10(12):e0144092. doi: 10.1371/journal.pone.0144092 (PMC4676690; doi:10.1371/journal.pone.0144092)
Supplement: S1 Table — Data files for MANOVA and ANOVA analyses. (ZIP) [file pone.0144092.s003.zip › ames_dca_env_9july.csv]

	type
A6	Pine
A7	Upland
B6	Upland
B8	Pine
C6	Pine
C8A	Pine
C8B	Pine
C8C	Pine
C9	Upland
D3	Upland
D6	Upland
E2	Upland
E3	Upland
F4	Bottomland
F6	Bottomland
G4	Pine
G5	Bottomland
G6	Bottomland
H3	Pine
J6	Pine
L6	Pine
L8	Bottomland
M13	Grass
M14	Grass
M3	Upland
M5	Bottomland
M6	Bottomland
N12	Grass
N13	Grass
N14	Grass
N3	Bottomland
N6	Upland
O11	Bottomland
O15	Grass
O16	Grass
O2	Bottomland
O5	Upland
O6	Upland
P10	Upland
P13	Upland
P14	Grass
P16	Grass
P4	Upland
P6	Upland
P7	Upland
P8	Upland
Q11	Upland
Q12	Upland
Q13	Grass
Q15	Grass
R12	Pine
R15	Bottomland
R4	Bottomland
R5	Upland
S10	Bottomland
S11	Bottomland
S12	Bottomland
S13	Grass
S14	Upland
S15	Pine
S8	Upland
T10	Grass
T11	Upland
T12	Grass
T13	Upland
T7	Pine
U10	Grass
U6	Upland
U9	Upland
V8	Upland
V9	Grass
W10	Grass
W11	Upland
W9	Grass
X8	Pine
Y12	Pine
Y8	Pine
