# Supplementary material for: Habitat and Vegetation Variables Are Not Enough When Predicting Tick Populations in the Southeastern United States
Source: PLoS One. 2015 Dec 11;10(12):e0144092. doi: 10.1371/journal.pone.0144092 (PMC4676690; doi:10.1371/journal.pone.0144092)
Supplement: S1 Table — Data files for MANOVA and ANOVA analyses. (ZIP) [file pone.0144092.s003.zip › ames_dca_R.csv]

	lonijap	parquin	persimmon	polyacro	smilax	ulmus	vitis	toxrad	fragaria	rubusall	sorrel	viola	acer	falsesolomon	lonimackii	sedgespp	rosamulti	camrad	saxifrage	urtica	arumgarlic	boehmeria	cyperus	jewelweed	microstegium	polyvir	sensitivefern	stellaria	ailanthus	podophyllum	oxalis	botrichyum	buckeye	phytolacca	asclepias	aster	bluestem	bromus	lespedeza	solidago	thistle	broomsedge	dewberry	ipomea	pancap	partpea	plantago	rhussumac	periwinkli
A6	20.5	2.33	1	20	4	1	30.5	0	0	0	0	0	0	0	0	0	0	0	0	0	0	0	0	0	0	0	0	0	0	0	0	0	0	0	0	0	0	0	0	0	0	0	0	0	0	0	0	0	0
A7	2	11.75	0	0	0	0	5	17.5	0	0	0	0	0	0	0	0	0	0	0	0	0	0	0	0	0	0	0	0	0	0	0	0	0	0	0	0	0	0	0	0	0	0	0	0	0	0	0	0	0
B6	1	17	0	0	10	0	40	22.5	5	10	1	1	0	0	0	0	0	0	0	0	0	0	0	0	0	0	0	0	0	0	0	0	0	0	0	0	0	0	0	0	0	0	0	0	0	0	0	0	0
B8	3.7	0	0	0	3	5	0	10	0	0	0	1	1	0	0	0	0	0	0	0	0	0	0	0	0	0	0	0	0	0	0	0	0	0	0	0	0	0	0	0	0	0	0	0	0	0	0	0	0
C6	12.5	5	0	3.67	0	0	30	0	0	0	0	5	0	1	1	1	0	0	0	0	0	0	0	0	0	0	0	0	0	0	0	0	0	0	0	0	0	0	0	0	0	0	0	0	0	0	0	0	0
C8A	0	70	0	0	0	0	0	60	0	0	0	0	0	0	0	1	10	0	0	0	0	0	0	0	0	0	0	0	0	0	0	0	0	0	0	0	0	0	0	0	0	0	0	0	0	0	0	0	0
C8B	3	26.25	0	0	1	0	0	66.67	0	0	0	0	0	0	0	0	0	3	1	0	0	0	0	0	0	0	0	0	0	0	0	0	0	0	0	0	0	0	0	0	0	0	0	0	0	0	0	0	0
C8C	0	2.75	0	3	1	0	0	27.5	0	0	0	0	0	0	0	1	0	0	0	5	0	0	0	0	0	0	0	0	0	0	0	0	0	0	0	0	0	0	0	0	0	0	0	0	0	0	0	0	0
C9	1	20	0	0	0	0	0	0	20	0	0	1	0	0	0	10	0	0	0	0	5	10	30	15	65	8.33	15	10	0	0	0	0	0	0	0	0	0	0	0	0	0	0	0	0	0	0	0	0	0
D3	0	5	0	0	0	0.01	0	0	0	0	0	0.2575	0	0	0	0	0	0	0	0	0	0	0	0	0	0	0	0	5	10	0	0	0	0	0	0	0	0	0	0	0	0	0	0	0	0	0	0	0
D6	0	14	0	0	0	0	20	28.6	0	0	0	0	0	0	0	0	0	0	0	0	0	0	0	0	0	0	0	0	0	0	0	0	0	0	0	0	0	0	0	0	0	0	0	0	0	0	0	0	0
E2	0	4	0	1	1	1	1	7.5	0	0	0	0	0	0	0	0	0	0	0	0	0	0	0	0	0	0	0	0	0	0	0	0	0	0	0	0	0	0	0	0	0	0	0	0	0	0	0	0	0
E3	0	0	0	0	10	0	21.25	68	0	0	0	0	0	0	0	1	0	5	0	0	0	0	0	0	10	0	0	0	0	0	0	0	0	0	0	0	0	0	0	0	0	0	0	0	0	0	0	0	0
F4	20	37.75	0	0	0	0	0	40	0	0	0	0	0	0	0	1	0	0	0	0	0	0	0	0	0	0	0	0	0	0	0	0	0	0	0	0	0	0	0	0	0	0	0	0	0	0	0	0	0
F6	10.2	5.33	0	0	3	0	0	10	0	0	0	0	0	0	0	0	0	0	0	0	0	0	0	0	0	0	0	0	0	0	0	0	0	0	0	0	0	0	0	0	0	0	0	0	0	0	0	0	0
G4	0	0	0	10	0	0	0	10	0	0	0	1	0	0	0	0	0	0	0	0	0	0	0	0	0	0	60	0	0	0	0	0	0	0	0	0	0	0	0	0	0	0	0	0	0	0	0	0	0
G5	5.5	15	0	0	0	0	20	17.5	0	0	0	0	0	0	0	1	0	0	0	5	0	0	0	7.5	0	8.33	30	0	0	5	10	0	0	0	0	0	0	0	0	0	0	0	0	0	0	0	0	0	0
G6	10	25	0	20	0	0	0	20	10	5	0	0	0	0	0	0	0	0	0	0	0	25	0	16.67	0	16.67	0	0	0	10	0	1	20	0	0	0	0	0	0	0	0	0	0	0	0	0	0	0	0
H3	15	13.75	0	0	0	0	17.5	12.5	0	0	0	0	0	0	0	0	0	0	0	0	0	0	0	0	0	0	10	0	0	0	0	0	0	0	0	0	0	0	0	0	0	0	0	0	0	0	0	0	0
J6	5	45	0	0	0	0	0	15	0	5	0	0	5	0	0	0	0	0	0	0	0	0	0	0	0	0	0	0	0	0	0	0	0	0	0	0	0	0	0	0	0	0	0	0	0	0	0	0	0
L6	1	33.67	0	5	0	0	5	1	0	0	0	0	0	0	0	0	0	0	0	0	0	10	0	0	0	0	0	0	0	0	0	0	0	5	0	0	0	0	0	0	0	0	0	0	0	0	0	0	0
L8	16.2	18.33	0	0	10	0	0	5	0	0	0	0	0	0	0	0	0	0	0	0	0	0	0	0	0	0	0	0	0	0	0	0	0	0	0	0	0	0	0	0	0	0	0	0	0	0	0	0	0
M13	0	0	0	0	0	0	0	0	0	25	0	0	0	0	0	0	0	0	0	0	0	0	0	0	0	0	0	0	0	0	0	1	0	0	5	1	52	0	11.2	13	1	0	0	0	0	0	0	0	0
M14	0	0	0	0	0	20	0	0	0	18.33	0	0	0	0	0	0	0	0	0	0	0	0	0	0	0	0	0	0	0	0	0	0	0	0	5	0	36	0	11.6	4.25	0	60	1	1	1	1	10	10	0
M3	5.003	14.2	0	0	5	0	0	13.67	0	0	0	0	0	0	0	0	0	0	0	0	0	0	0	0	0	0	0	0	0	0	0	0	0	0	0	0	0	0	0	0	0	0	0	0	0	0	0	0	1
M5	0	0	0	0	0	0	0	0	0	0	1	0	0	0	0	10	0	0	0	0	5	0	1	0	0	0	0	5.5	0	0	0	0	0	0	0	0	20	0	0	1	0	37.5	0	0	0	0	1	0	0
M6	5	16.25	0	5	0	0	0	0	0	0	0	1	0	0	0	1	0	0	0	0	0	0	0	0	0	0	0	0	0	0	0	1	0	0	0	0	0	0	0	0	0	0	0	0	0	0	0	0	0
N12	0	0	0	0	0	1	0	0	5	40	0	0	0	0	0	2.33	0	0	0	0	0	0	0	0	0	0	0	0	0	0	0	0	0	0	0	7.5	0	0	25	50	0	0	0	0	5	1	0	0	0
N13	0	0	0	0	0	5	0	0	0	0	0	0	10	0	0	0	0	0	0	0	1	0	1	0	0	0	0	0	0	0	0	0	0	0	0	0	0	0	30	27	0	20	0	0	5	1	0	0	0
N14	0	0	3	0	5	1	0	0	0	7.5	0	0	0	0	0	0	0	0	0	0	0	0	0	0	0	0	0	1	0	0	0	0	0	0	0	0	40	0	5	13.33	0	21	1	0	1	1	3	5.5	0
N3	1	5	0	0	1	5	0	3	1	0	0	1	0	0	0	3	0	0	0	0	0	0	0	0	0	0	0	0	0	70	0	1	0	0	0	0	0	0	0	0	0	0	0	0	0	0	0	0	0
N6	0	16	0	0	1	0	0	12.5	0	0	0	5	0	0	0	0	0	0	0	0	0	1	0	16	0	10	0	0	0	0	0	0	0	0	0	0	0	0	0	0	0	0	0	0	0	0	0	0	0
O11	20	16	0	0	10	0	10	15	5	0	0	0	0	1	0	5	0	0	0	0	0	0	0	0	0	0	0	0	0	0	0	0	0	0	0	0	0	0	0	0	0	0	0	0	0	0	0	0	0
O15	0	0	0	0	0	0	0	0	0	5	0	0	0	0	0	4	0	12.5	0	0	10	0	1	0	0	0	0	0	0	0	0	0	0	0	0	0	0	0	6.67	31.25	0	10	0	0	1	1	1	0	0
O16	0	0	0	0	0	0	0	0	0	0	0	0	0	0	0	1	0	0	0	0	0	0	0	0	0	0	0	0	0	0	0	0	0	0	0	0	80	0	8.33	19.2	0	0	0	0	0	0	0	0	0
O2	0	5	0	0	1	0	0	5.5	1	0	0	1	0	0	0	1	0	0	0	0	0	1	0	5	5.25	3.67	0	0	0	0	0	0	0	0	0	0	0	0	0	0	0	0	0	0	0	0	0	0	0
O5	10	14	0	0	0	0	5.5	20.5	0	0	0	0	0	0	0	0	0	0	0	0	0	0	0	0	0	0	0	0	0	0	0	0	0	0	0	0	0	0	0	0	0	0	0	0	0	0	0	0	0
O6	10	26.67	0	0	5	0	0	40	1	5	0	5	0	0	0	40	0	0	0	0	0	0	0	0	10	6.67	0	0	0	0	0	0	0	0	0	0	0	0	0	0	0	0	0	0	0	0	0	0	0
P10	5	0	0	1	1	2.33	0	10	33.3	0	0	0	7.5	1	0	3	0	0	0	5	0	0	0	0	10	5	0	0	0	0	0	3	0	0	0	0	0	0	0	0	0	0	0	0	0	0	0	0	0
P13	0	1	0	0	0	1	0	14	0	1	0	0	5	0	0	11	0	0	0	0	0	0	0	0	0	0	0	0	0	0	0	0	0	0	0	0	0	0	0	0	0	0	0	0	0	0	0	0	0
P14	0	0	0	0	0	6.67	0	0	0	0	0	0	0	0	0	8.2	0	5	0	0	1	0	10	0	0	0	0	0	0	0	0	0	0	0	0	1	15	0	6.67	25.25	0	0	0	0	0	1	0	0	0
P16	0	0	0	0	0	0	0	0	0	0	0	0	0	0	0	11.75	0	0	0	0	0	0	5	0	0	0	0	0	0	0	1	0	0	0	0	1	46.25	0	60	1	0	0	0	0	0	0	0	0	0
P4	3.67	1	0	0	1	1	24	1	0	0	0	0	0	0	0	0	0	0	0	0	0	0	0	0	0	0	0	0	0	0	0	0	0	0	0	0	0	0	0	0	0	0	0	0	0	0	0	0	0
P6	8.33	5.25	0	0	0	0	0	0	0	0	0	1	0	0	0	8.67	0	0	0	0	0	0	0	0	15.33	0	0	1	0	0	0	0	0	0	0	0	0	0	0	0	0	0	0	0	1	0	0	0	0
P7	7.5	38.3	0	20	1	0	0	0	0	0	0	0	0	5	0	0	0	0	0	0	0	0	0	0	0	0	0	0	0	0	0	0	0	0	0	0	0	0	0	0	0	0	0	0	0	0	0	0	0
P8	10	5.33	0	0	0	1	0	1	0	0	0	0	0	1	0	5	0	0	0	0	0	1	0	0	3	15	0	0	0	0	0	0	0	0	0	0	0	0	0	0	0	0	0	0	0	0	0	0	0
Q11	22.5	12.5	0	10.5	0	5	0	15.5	10	0	0	5	0	20	0	0	0	0	0	10	0	0	0	0	40	0	0	0	0	0	0	0	0	0	0	0	0	0	0	0	0	0	0	0	1	0	0	0	0
Q12	0	0	0	0	0	0	1	5	0	50	0	0	0	0	0	5	0	0	0	0	0	0	0	0	57	57.5	0	0	0	0	0	0	0	0	0	1	0	0	1	0	0	0	0	5	0	0	0	0	0
Q13	0	0	0	0	0	0	0	0	0	6.5	0	0	0	0	0	8.67	0	0	0	0	0	0	1	0	0	0	0	0	0	0	0	0	0	0	0	0	0	0	14.2	32	0	0	0	0	1	1	0	0	0
Q15	0	0	0	0	0	0	0	0	0	0	0	0	0	0	0	5	0	0	0	0	0	0	0	0	0	0	0	1	0	0	1	0	0	0	20	0	65	0	12	10	0	0	0	0	0	0	0	0	0
R12	0	0	0	0	0	0	0	5.5	0	0	0	1	0	0	0	5	0	0	0	0	1	0	0	0	0	0	0	23.3	0	0	0	0	0	10	5	5	0	0	0	26.67	0	0	0	0	0	1	1	0	0
R15	0	3	0	0	0	0	5	18.75	0	0	0	0	0	0	0	0	0	0	0	0	0	0	0	0	0	0	0	0	0	0	0	0	0	0	0	0	0	0	0	0	0	0	0	0	0	0	0	0	0
R4	33	4	0	0	0	0	0	55	0	0	0	0	0	0	0	0	0	0	0	0	0	0	0	0	1	5	0	1	0	0	0	1	0	0	0	0	0	0	0	0	0	0	0	0	0	0	0	0	0
R5	5.5	10	0	0	5	5	5	0	0	0	0	0	0	0	0	1	0	0	0	0	0	5	0	0	0	0	0	0	0	0	0	1	0	0	0	0	0	0	0	0	0	0	0	0	0	0	0	0	0
S10	10	27	0	0	40	0	0	27.5	0	0	0	0	0	5	0	0	0	0	0	0	0	0	0	0	0	0	0	0	0	40	0	0	20	0	0	0	0	0	0	0	0	0	0	0	0	0	0	0	0
S11	6.25	15	0	1	5	0	0	25	0	0	0	1	0	10	0	5	0	0	0	0	0	0	0	0	0	0	0	0	0	0	0	0	0	0	0	0	0	0	0	0	0	0	0	0	0	0	0	0	0
S12	5	5	0	50	0	0	11.67	18.75	23.3	0	0	5	0	0	0	0	0	0	0	0	0	0	0	5	0	0	0	0	0	0	0	0	0	0	0	0	0	0	0	0	0	0	0	0	0	0	0	0	0
S13	0	0	0	0	0	0	0	0	0	0	0	0	0	0	0	4	0	0	0	0	0	0	0	0	0	0	0	0	0	0	5	0	0	0	0	0	0	0	52	10	0	15	0	0	0	3	0	0	0
S14	6.5	13.2	0	0	0	0	0	0	0	0	0	0	0	0	0	0	0	0	0	0	0	0	0	0	0	0	0	0	0	0	0	0	0	0	0	0	0	0	0	0	0	0	0	0	0	0	0	0	0
S15	1	0	0	0	0	20	0	76.67	0	0	0	0	0	0	0	0	0	0	0	0	0	0	0	0	0	0	0	0	0	0	0	0	0	0	0	0	0	0	1	0	0	0	0	0	0	0	0	0	0
S8	0	10	0	0	0	0	0	22.5	1	0	0	1	0	0	0	0	0	0	0	0	0	27.5	0	0	32.5	0	0	55	0	0	0	0	0	0	0	0	0	0	0	0	0	0	0	0	0	0	0	0	0
T10	0	0	0	0	0	0	0	0	0	0	0	0	0	0	0	3	0	0	0	0	0	0	0	0	0	0	0	0	0	0	5	0	0	0	23	0	13.33	0	5	51.67	0	0	0	0	0	1	15	0	0
T11	0	12	0	0	0	0	5	22.5	0	0	1	0	0	0	0	20	0	0	0	0	0	0	0	0	0	0	0	0	0	0	1	0	0	0	0	0	0	0	0	0	0	0	0	0	0	0.01	0	0	0
T12	30	0	0	0	0	0	10	0	0	20	0	0	0	0	0	5.5	0	0	0	0	0	0	0	0	0	0	0	0	0	0	1	0	0	0	0	1	0	0	33.67	20	0	23.3	0	0	7.5	1	0	0	0
T13	4.25	8.67	0	0	0	0	5.5	1	0	0	0	0.01	0	0	0	0	0	0	0	0	0	0	0	0	0	0	0	0	0	5	0	0	0	0	0	0	0	0	0	0	0	0	0	0	0	0	0	0	0
T7	0	3	0	0	0	0	0	18.67	1	0	0	0.51	1	0	0	1	0	0	0	0	0	0	0	0	40	0	0	1	0	0	0	0	0	0	0	0	0	0	0	0	0	0	0	0	0	0	0	0	0
U10	0	0	0	0	0	0	0	0	0	0	0	0	0	0	0	35	0	0	0	0	1	0	0	0	0	0	0	0	0	0	1	0	0	0	0	0	13	0	6.67	35.84	0	0	0	0	0	0	0	0	0
U6	5.33	4	0	0	0	1	0	3	0	0	0	0	0	0	0	0	0	0	0	0	0	0	0	0	0	0	0	0	0	27.5	0	0	0	0	0	0	0	0	0	0	0	0	0	0	0	0	0	0	0
U9	0	5	0	0	0	0	0	5	0	5	0	0	0	0	0	5	0	0.01	0	0	0	0	0	0	0	0	0	0	0	0	0	0	0	0	0	0	0	0	0	0	0	0	0	1	0	0	0	0	0
V8	1	11.5	0	0	0	0	10	23.33	0	0	0	0	0	0	0	0	0	0	0	0	0	0	0	0	0	0	0	0	0	10	0	5	0	0	0	0	0	0	0	0	0	0	0	0	0	0	0	0	0
V9	0	0	0	0	0	0	0	0	0	1	0	0	0	0	0	2.55	0	0	0	0	0	0	0	0	0	0	0	0	0	0	0	0	0	0	0	0	70	10	4.4	26	0	0	0	0	0	0	0.1	0	0
W10	0	0	1	0	0	0	0	0	0	5	0	0	0	0	0	0	0	15.5	0	0	0	0	0	0	0	0	0	0	0	0	2.33	0	0	0	0	0.01	20	0	6.25	53	0	0	0	0	0	0	0	0	0
W11	1	7	0	0	1	0	20.3	15	0	0	0	0	0	0	0	0	0	0	0	0	0	0	0	0	0	0	0	0	0	0	0	0	0	0	0	0	0	0	0	0	0	0	0	0	0	0	0	0	0
W9	0	0	0	0	0	0	0	0	0	0	0	0	0	0	0	0	0	0	0	0	0	0	0	0	0	0	0	0	0	0	0.01	0	0	0	10	0	15	0	2.5	23.3	0	0	0	0	0	0	0	0	0
X8	1	10	0	0	5	0	10	40	10	0	10	0	1	0	0	10	0	0	0	0	0	0	0	0	0	0	0	0	0	0	5	0	0	0	0	0	0	0	0	3	0	0	0	0	0	0	0	0	0
Y12	0.01	0	0	0	0	0.01	5	0	0	0	0	0	0	0	0	0	0	0	0	0	0	0	0	0	0	0	0	0.01	0	0	0	0	0	0	0	0	0	0	0	0	0	0	0	0	0	0	0	0	0
Y8	18.33	2.33	0	0	15	0	0	40	0	0	0	0	0	0	0	0	0	3	0	0	0	0	0	0	0	0	0	0	0	0	0	0	0	0	0	0	0	0	0	0	0	0	0	0	0	0	0	0	0
C4	0.5	5	0	0	0	0	5	1	0.1	0	0	0.05	0	0	0	0	0	0	0	0	0	0	0.1	0	0	0	0	0	0	0	0	0	0	0	0	0	0	0	0	0	0	0	0	0	0	0	0	0	0
[truncated: 28 more columns]
